# Supplementary material for: Gene Evolutionary Trajectories and GC Patterns Driven by Recombination in Zea mays
Source: Front Plant Sci. 2016 Sep 22;7:1433. doi: 10.3389/fpls.2016.01433 (PMC5031598; doi:10.3389/fpls.2016.01433)
Supplement: SUPPLEMENTAL TABLE 1 — Degeneracy of the genetic code in the first and second codon positions. [file Table_1.XLSX]

## Sheet: Sheet1
			2nd Nucleotide
		U	C	A	G
	U	Phe	Ser	Tyr	Cys	U
		Phe	Ser	Tyr	Cys	C
		Leu	Ser	Stop	Stop	A
		Leu	Ser	Stop	Trp	G
1st Nucleotide	C	Leu	Pro	His	Arg	U
		Leu	Pro	His	Arg	C	3rd Nucleotide
		Leu	Pro	Gin	Arg	A
		Leu	Pro	Gin	Arg	G
	A	Ile	Thr	Asn	Ser	U
		Ile	Thr	Asn	Ser	C
		Ile	Thr	Lys	Arg	A
		Met	Thr	Lys	Arg	G
	G	Val	Ala	Asp	Gly	U
		Val	Ala	Asp	Gly	C
		Val	Ala	Glu	Gly	A
		Val	Ala	Glu	Gly	G
			Wobble in the 1st and 2nd positions
			Wobble in the 1st but not the 2nd position
			Wobble in the 2nd but not the 1st position
